# Supplementary material for: Barriers Broken: Genetic swamping in restored Brook Trout populations
Source: PLoS One. 2025 Dec 26;20(12):e0327926. doi: 10.1371/journal.pone.0327926 (PMC12742775; doi:10.1371/journal.pone.0327926)
Supplement: S1 Dataset — (ZIP) [file pone.0327926.s001.zip]

Archive with 4 entries (4 files):
- S1 Dataset/AC_MS_popmap.txt
- S1 Dataset/AC9.csv
- S1 Dataset/LFAC_abundance.csv
- S1 Dataset/LFAC_abundance_Anal.r
