# Supplementary material for: Barriers Broken: Genetic swamping in restored Brook Trout populations
Source: PLoS One. 2025 Dec 26;20(12):e0327926. doi: 10.1371/journal.pone.0327926 (PMC12742775; doi:10.1371/journal.pone.0327926)
Supplement: S1 Dataset — (ZIP) [file pone.0327926.s001.zip › S1 Dataset/AC_MS_popmap.txt]

Sample	Population		File name			NCBI Sample name	Uniqe Library ID
initialSfoVARI24G_0036	Bunches	36	initialSfoVARI24G_0036fastq.gz			GRSM_GS112_36	GS112_36		36	GS112
initialSfoVARI24G_0037	Bunches	37	initialSfoVARI24G_0037fastq.gz			GRSM_GS112_37	GS112_37		37	GS112
initialSfoVARI24G_0038	Bunches	38	initialSfoVARI24G_0038fastq.gz			GRSM_GS112_38	GS112_38		38	GS112
initialSfoVARI24G_0039	Bunches	39	initialSfoVARI24G_0039fastq.gz			GRSM_GS112_39	GS112_39		39	GS112
initialSfoVARI24G_0040	Bunches	40	initialSfoVARI24G_0040fastq.gz			GRSM_GS112_40	GS112_40		40	GS112
initialSfoVARI24G_0041	Bunches	41	initialSfoVARI24G_0041fastq.gz			GRSM_GS112_41	GS112_41		41	GS112
initialSfoVARI24G_0042	Bunches	42	initialSfoVARI24G_0042fastq.gz			GRSM_GS112_42	GS112_42		42	GS112
initialSfoVARI24G_0043	Bunches	43	initialSfoVARI24G_0043fastq.gz			GRSM_GS112_43	GS112_43		43	GS112
initialSfoVARI24G_0044	Deep Creek	44	initialSfoVARI24G_0044fastq.gz			GRSM_GS106_44	GS106_44		44	GS106
initialSfoVARI24G_0045	Deep Creek	45	initialSfoVARI24G_0045fastq.gz			GRSM_GS106_45	GS106_45		45	GS106
initialSfoVARI24G_0046	Deep Creek	46	initialSfoVARI24G_0046fastq.gz			GRSM_GS106_46	GS106_46		46	GS106
initialSfoVARI24G_0047	Deep Creek	47	initialSfoVARI24G_0047fastq.gz			GRSM_GS106_47	GS106_47		47	GS106
initialSfoVARI24G_0048	Deep Creek	48	initialSfoVARI24G_0048fastq.gz			GRSM_GS106_48	GS106_48		48	GS106
initialSfoVARI24G_0049	Deep Creek	49	initialSfoVARI24G_0049fastq.gz			GRSM_GS106_49	GS106_49		49	GS106
initialSfoVARI24G_0050	Deep Creek	50	initialSfoVARI24G_0050fastq.gz			GRSM_GS106_50	GS106_50		50	GS106
initialSfoVARI24G_0051	Deep Creek	51	initialSfoVARI24G_0051fastq.gz			GRSM_GS106_51	GS106_51		51	GS106
initialSfoVARI24G_0052	Sahlee Creek	52	initialSfoVARI24G_0052fastq.gz			GRSM_GS107_52	GS107_52		52	GS107
initialSfoVARI24G_0053	Sahlee Creek	53	initialSfoVARI24G_0053fastq.gz			GRSM_GS107_53	GS107_53		53	GS107
initialSfoVARI24G_0054	Sahlee Creek	54	initialSfoVARI24G_0054fastq.gz			GRSM_GS107_54	GS107_54		54	GS107
initialSfoVARI24G_0055	Sahlee Creek	55	initialSfoVARI24G_0055fastq.gz			GRSM_GS107_55	GS107_55		55	GS107
initialSfoVARI24G_0056	Sahlee Creek	56	initialSfoVARI24G_0056fastq.gz			GRSM_GS107_56	GS107_56		56	GS107
initialSfoVARI24G_0057	Sahlee Creek	57	initialSfoVARI24G_0057fastq.gz			GRSM_GS107_57	GS107_57		57	GS107
initialSfoVARI24G_0058	Sahlee Creek	58	initialSfoVARI24G_0058fastq.gz			GRSM_GS107_58	GS107_58		58	GS107
initialSfoVARI24G_0059	Sahlee Creek	59	initialSfoVARI24G_0059fastq.gz			GRSM_GS107_59	GS107_59		59	GS107
initialSfoVARI24G_0097	AC_below barrier	97	initialSfoVARI24G_0097fastq.gz			GRSM_GS105_97	GS105_97		97	GS105
initialSfoVARI24G_0098	AC_below barrier	98	initialSfoVARI24G_0098fastq.gz			GRSM_GS105_98	GS105_98		98	GS105
initialSfoVARI24G_0099	AC_below barrier	99	initialSfoVARI24G_0099fastq.gz			GRSM_GS105_99	GS105_99		99	GS105
initialSfoVARI24G_0100	AC_below barrier	100	initialSfoVARI24G_0100fastq.gz			GRSM_GS105_100	GS105_100		100	GS105
initialSfoVARI24G_0101	AC_below barrier	101	initialSfoVARI24G_0101fastq.gz			GRSM_GS105_101	GS105_101		101	GS105
initialSfoVARI24G_0102	AC_below barrier	102	initialSfoVARI24G_0102fastq.gz			GRSM_GS105_102	GS105_102		102	GS105
initialSfoVARI24G_0103	AC_below barrier	103	initialSfoVARI24G_0103fastq.gz			GRSM_GS105_103	GS105_103		103	GS105
initialSfoVARI24G_0104	AC_below barrier	104	initialSfoVARI24G_0104fastq.gz			GRSM_GS105_104	GS105_104		104	GS105
initialSfoVARI24G_0105	AC_below barrier	105	initialSfoVARI24G_0105fastq.gz			GRSM_GS105_105	GS105_105		105	GS105
initialSfoVARI24G_0106	AC_below barrier	106	initialSfoVARI24G_0106fastq.gz			GRSM_GS105_106	GS105_106		106	GS105
initialSfoVARI24G_0107	AC_below barrier	107	initialSfoVARI24G_0107fastq.gz			GRSM_GS105_107	GS105_107		107	GS105
initialSfoVARI24G_0108	AC_below barrier	108	initialSfoVARI24G_0108fastq.gz			GRSM_GS105_108	GS105_108		108	GS105
initialSfoVARI24G_0109	AC_below barrier	109	initialSfoVARI24G_0109fastq.gz			GRSM_GS105_109	GS105_109		109	GS105
initialSfoVARI24G_0110	AC_below barrier	110	initialSfoVARI24G_0110fastq.gz			GRSM_GS105_110	GS105_110		110	GS105
initialSfoVARI24G_0111	AC_below barrier	111	initialSfoVARI24G_0111fastq.gz			GRSM_GS105_111	GS105_111		111	GS105
initialSfoVARI24G_0112	AC_below barrier	112	initialSfoVARI24G_0112fastq.gz			GRSM_GS105_112	GS105_112		112	GS105
initialSfoVARI24G_0113	AC_below barrier	113	initialSfoVARI24G_0113fastq.gz			GRSM_GS105_113	GS105_113		113	GS105
initialSfoVARI24G_0114	AC_below barrier	114	initialSfoVARI24G_0114fastq.gz			GRSM_GS105_114	GS105_114		114	GS105
initialSfoVARI24G_0115	AC_below barrier	115	initialSfoVARI24G_0115fastq.gz			GRSM_GS105_115	GS105_115		115	GS105
initialSfoVARI24G_0116	AC_below barrier	116	initialSfoVARI24G_0116fastq.gz			GRSM_GS105_116	GS105_116		116	GS105
initialSfoVARI24G_0117	AC_below barrier	117	initialSfoVARI24G_0117fastq.gz			GRSM_GS105_117	GS105_117		117	GS105
initialSfoVARI24G_0118	AC_below barrier	118	initialSfoVARI24G_0118fastq.gz			GRSM_GS105_118	GS105_118		118	GS105
initialSfoVARI24G_0119	AC_below barrier	119	initialSfoVARI24G_0119fastq.gz			GRSM_GS105_119	GS105_119		119	GS105
initialSfoVARI24G_0120	AC_below barrier	120	initialSfoVARI24G_0120fastq.gz			GRSM_GS105_120	GS105_120		120	GS105
initialSfoVARI24G_0121	AC_below barrier	121	initialSfoVARI24G_0121fastq.gz			GRSM_GS105_121	GS105_121		121	GS105
initialSfoVARI24G_0122	AC_below barrier	122	initialSfoVARI24G_0122fastq.gz			GRSM_GS105_122	GS105_122		122	GS105
initialSfoVARI24G_0123	AC_below barrier	123	initialSfoVARI24G_0123fastq.gz			GRSM_GS105_123	GS105_123		123	GS105
initialSfoVARI24G_0124	AC_below barrier	124	initialSfoVARI24G_0124fastq.gz			GRSM_GS105_124	GS105_124		124	GS105
initialSfoVARI24G_0125	AC_below barrier	125	initialSfoVARI24G_0125fastq.gz			GRSM_GS105_125	GS105_125		125	GS105
initialSfoVARI24G_0126	AC_below barrier	126	initialSfoVARI24G_0126fastq.gz			GRSM_GS105_126	GS105_126		126	GS105
initialSfoVARI24G_0127	AC_below barrier	127	initialSfoVARI24G_0127fastq.gz			GRSM_GS105_127	GS105_127		127	GS105
initialSfoVARI24G_0128	AC_below barrier	128	initialSfoVARI24G_0128fastq.gz			GRSM_GS105_128	GS105_128		128	GS105
initialSfoVARI24G_0129	AC_below barrier	129	initialSfoVARI24G_0129fastq.gz			GRSM_GS105_129	GS105_129		129	GS105
initialSfoVARI24G_0130	AC_below barrier	130	initialSfoVARI24G_0130fastq.gz			GRSM_GS105_130	GS105_130		130	GS105
initialSfoVARI24G_0131	AC_below barrier	131	initialSfoVARI24G_0131fastq.gz			GRSM_GS105_131	GS105_131		131	GS105
initialSfoVARI24G_0132	AC_below barrier	132	initialSfoVARI24G_0132fastq.gz			GRSM_GS105_132	GS105_132		132	GS105
initialSfoVARI24G_0133	AC_below barrier	133	initialSfoVARI24G_0133fastq.gz			GRSM_GS105_133	GS105_133		133	GS105
initialSfoVARI24G_0134	AC_below barrier	134	initialSfoVARI24G_0134fastq.gz			GRSM_GS105_134	GS105_134		134	GS105
initialSfoVARI24G_0135	AC_below barrier	135	initialSfoVARI24G_0135fastq.gz			GRSM_GS105_135	GS105_135		135	GS105
initialSfoVARI24G_0136	AC_below barrier	136	initialSfoVARI24G_0136fastq.gz			GRSM_GS105_136	GS105_136		136	GS105
initialSfoVARI24G_0137	AC_below barrier	137	initialSfoVARI24G_0137fastq.gz			GRSM_GS105_137	GS105_137		137	GS105
initialSfoVARI24G_0138	AC_below barrier	138	initialSfoVARI24G_0138fastq.gz			GRSM_GS105_138	GS105_138		138	GS105
initialSfoVARI24G_0139	AC_below barrier	139	initialSfoVARI24G_0139fastq.gz			GRSM_GS105_139	GS105_139		139	GS105
initialSfoVARI24G_0140	AC_below barrier	140	initialSfoVARI24G_0140fastq.gz			GRSM_GS105_140	GS105_140		140	GS105
initialSfoVARI24G_0141	AC_below barrier	141	initialSfoVARI24G_0141fastq.gz			GRSM_GS105_141	GS105_141		141	GS105
initialSfoVARI24G_0142	AC_below barrier	142	initialSfoVARI24G_0142fastq.gz			GRSM_GS105_142	GS105_142		142	GS105
initialSfoVARI24G_0143	AC_below barrier	143	initialSfoVARI24G_0143fastq.gz			GRSM_GS105_143	GS105_143		143	GS105
initialSfoVARI24G_0144	AC_below barrier	144	initialSfoVARI24G_0144fastq.gz			GRSM_GS105_144	GS105_144		144	GS105
initialSfoVARI24G_0145	AC_below barrier	145	initialSfoVARI24G_0145fastq.gz			GRSM_GS105_145	GS105_145		145	GS105
initialSfoVARI24G_0146	AC_below barrier	146	initialSfoVARI24G_0146fastq.gz			GRSM_GS105_146	GS105_146		146	GS105
initialSfoVARI24G_0147	AC_below barrier	147	initialSfoVARI24G_0147fastq.gz			GRSM_GS105_147	GS105_147		147	GS105
initialSfoVARI24G_0148	AC_below barrier	148	initialSfoVARI24G_0148fastq.gz			GRSM_GS105_148	GS105_148		148	GS105
initialSfoVARI24G_0149	AC_below barrier	149	initialSfoVARI24G_0149fastq.gz			GRSM_GS105_149	GS105_149		149	GS105
initialSfoVARI24G_0150	AC_below barrier	150	initialSfoVARI24G_0150fastq.gz			GRSM_GS105_150	GS105_150		150	GS105
initialSfoVARI24G_0151	AC_below barrier	151	initialSfoVARI24G_0151fastq.gz			GRSM_GS105_151	GS105_151		151	GS105
initialSfoVARI24G_0152	AC_below barrier	152	initialSfoVARI24G_0152fastq.gz			GRSM_GS105_152	GS105_152		152	GS105
initialSfoVARI24G_0153	AC_below barrier	153	initialSfoVARI24G_0153fastq.gz			GRSM_GS105_153	GS105_153		153	GS105
initialSfoVARI24G_0154	AC_below barrier	154	initialSfoVARI24G_0154fastq.gz			GRSM_GS105_154	GS105_154		154	GS105
initialSfoVARI24G_0155	AC_below barrier	155	initialSfoVARI24G_0155fastq.gz			GRSM_GS105_155	GS105_155		155	GS105
initialSfoVARI24G_0156	AC_below barrier	156	initialSfoVARI24G_0156fastq.gz			GRSM_GS105_156	GS105_156		156	GS105
initialSfoVARI24G_0157	AC_below barrier	157	initialSfoVARI24G_0157fastq.gz			GRSM_GS105_157	GS105_157		157	GS105
initialSfoVARI24G_0158	AC_below barrier	158	initialSfoVARI24G_0158fastq.gz			GRSM_GS105_158	GS105_158		158	GS105
initialSfoVARI24G_0159	AC_below barrier	159	initialSfoVARI24G_0159fastq.gz			GRSM_GS105_159	GS105_159		159	GS105
initialSfoVARI24G_0160	AC_below barrier	160	initialSfoVARI24G_0160fastq.gz			GRSM_GS105_160	GS105_160		160	GS105
initialSfoVARI24G_0161	AC_below barrier	161	initialSfoVARI24G_0161fastq.gz			GRSM_GS105_161	GS105_161		161	GS105
initialSfoVARI24G_0162	AC_below barrier	162	initialSfoVARI24G_0162fastq.gz			GRSM_GS105_162	GS105_162		162	GS105
initialSfoVARI24G_0163	AC_below barrier	163	initialSfoVARI24G_0163fastq.gz			GRSM_GS105_163	GS105_163		163	GS105
initialSfoVARI24G_0164	AC_below barrier	164	initialSfoVARI24G_0164fastq.gz			GRSM_GS105_164	GS105_164		164	GS105
initialSfoVARI24G_0165	AC_below barrier	165	initialSfoVARI24G_0165fastq.gz			GRSM_GS105_165	GS105_165		165	GS105
initialSfoVARI24G_0166	AC_below barrier	166	initialSfoVARI24G_0166fastq.gz			GRSM_GS105_166	GS105_166		166	GS105
initialSfoVARI24G_0167	AC_below barrier	167	initialSfoVARI24G_0167fastq.gz			GRSM_GS105_167	GS105_167		167	GS105
initialSfoVARI24G_0168	AC_below barrier	168	initialSfoVARI24G_0168fastq.gz			GRSM_GS105_168	GS105_168		168	GS105
initialSfoVARI24G_0169	AC_below barrier	169	initialSfoVARI24G_0169fastq.gz			GRSM_GS105_169	GS105_169		169	GS105
initialSfoVARI24G_0170	AC_below barrier	170	initialSfoVARI24G_0170fastq.gz			GRSM_GS105_170	GS105_170		170	GS105
initialSfoVARI24G_0171	AC_below barrier	171	initialSfoVARI24G_0171fastq.gz			GRSM_GS105_171	GS105_171		171	GS105
initialSfoVARI24G_0172	AC_above barrier	172	initialSfoVARI24G_0172fastq.gz			GRSM_GS115_172	GS115_172		172	GS115
initialSfoVARI24G_0173	AC_above barrier	173	initialSfoVARI24G_0173fastq.gz			GRSM_GS115_173	GS115_173		173	GS115
initialSfoVARI24G_0174	AC_above barrier	174	initialSfoVARI24G_0174fastq.gz			GRSM_GS115_174	GS115_174		174	GS115
initialSfoVARI24G_0175	AC_above barrier	175	initialSfoVARI24G_0175fastq.gz			GRSM_GS115_175	GS115_175		175	GS115
initialSfoVARI24G_0176	AC_above barrier	176	initialSfoVARI24G_0176fastq.gz			GRSM_GS115_176	GS115_176		176	GS115
initialSfoVARI24G_0177	AC_above barrier	177	initialSfoVARI24G_0177fastq.gz			GRSM_GS115_177	GS115_177		177	GS115
initialSfoVARI24G_0178	AC_above barrier	178	initialSfoVARI24G_0178fastq.gz			GRSM_GS115_178	GS115_178		178	GS115
initialSfoVARI24G_0179	AC_above barrier	179	initialSfoVARI24G_0179fastq.gz			GRSM_GS115_179	GS115_179		179	GS115
initialSfoVARI24G_0180	AC_above barrier	180	initialSfoVARI24G_0180fastq.gz			GRSM_GS115_180	GS115_180		180	GS115
initialSfoVARI24G_0181	AC_above barrier	181	initialSfoVARI24G_0181fastq.gz			GRSM_GS115_181	GS115_181		181	GS115
initialSfoVARI24G_0182	AC_above barrier	182	initialSfoVARI24G_0182fastq.gz			GRSM_GS115_182	GS115_182		182	GS115
initialSfoVARI24G_0183	AC_above barrier	183	initialSfoVARI24G_0183fastq.gz			GRSM_GS115_183	GS115_183		183	GS115
initialSfoVARI24G_0184	AC_above barrier	184	initialSfoVARI24G_0184fastq.gz			GRSM_GS115_184	GS115_184		184	GS115
initialSfoVARI24G_0185	AC_above barrier	185	initialSfoVARI24G_0185fastq.gz			GRSM_GS115_185	GS115_185		185	GS115
initialSfoVARI24G_0186	AC_above barrier	186	initialSfoVARI24G_0186fastq.gz			GRSM_GS115_186	GS115_186		186	GS115
initialSfoVARI24G_0187	AC_above barrier	187	initialSfoVARI24G_0187fastq.gz			GRSM_GS115_187	GS115_187		187	GS115
initialSfoVARI24G_0188	AC_above barrier	188	initialSfoVARI24G_0188fastq.gz			GRSM_GS115_188	GS115_188		188	GS115
initialSfoVARI24G_0189	AC_above barrier	189	initialSfoVARI24G_0189fastq.gz			GRSM_GS115_189	GS115_189		189	GS115
initialSfoVARI24G_0190	AC_above barrier	190	initialSfoVARI24G_0190fastq.gz			GRSM_GS115_190	GS115_190		190	GS115
initialSfoVARI24G_0191	AC_above barrier	191	initialSfoVARI24G_0191fastq.gz			GRSM_GS115_191	GS115_191		191	GS115
initialSfoVARI24G_0192	AC_above barrier	192	initialSfoVARI24G_0192fastq.gz			GRSM_GS115_192	GS115_192		192	GS115
initialSfoVARI24G_0193	AC_above barrier	193	initialSfoVARI24G_0193fastq.gz			GRSM_GS115_193	GS115_193		193	GS115
initialSfoVARI24G_0194	AC_above barrier	194	initialSfoVARI24G_0194fastq.gz			GRSM_GS115_194	GS115_194		194	GS115
initialSfoVARI24G_0195	AC_above barrier	195	initialSfoVARI24G_0195fastq.gz			GRSM_GS115_195	GS115_195		195	GS115
initialSfoVARI24G_0196	AC_above barrier	196	initialSfoVARI24G_0196fastq.gz			GRSM_GS115_196	GS115_196		196	GS115
initialSfoVARI24G_0197	AC_above barrier	197	initialSfoVARI24G_0197fastq.gz			GRSM_GS115_197	GS115_197		197	GS115
initialSfoVARI24G_0198	AC_above barrier	198	initialSfoVARI24G_0198fastq.gz			GRSM_GS115_198	GS115_198		198	GS115
initialSfoVARI24G_0199	AC_above barrier	199	initialSfoVARI24G_0199fastq.gz			GRSM_GS115_199	GS115_199		199	GS115
initialSfoVARI24G_0200	AC_above barrier	200	initialSfoVARI24G_0200fastq.gz			GRSM_GS115_200	GS115_200		200	GS115
initialSfoVARI24G_0201	Bunches	201	initialSfoVARI24G_0201fastq.gz			GRSM_GS112_201	GS112_201		201	GS112
initialSfoVARI24G_0202	Bunches	202	initialSfoVARI24G_0202fastq.gz			GRSM_GS112_202	GS112_202		202	GS112
initialSfoVARI24G_0203	Bunches	203	initialSfoVARI24G_0203fastq.gz			GRSM_GS112_203	GS112_203		203	GS112
initialSfoVARI24G_0204	Bunches	204	initialSfoVARI24G_0204fastq.gz			GRSM_GS112_204	GS112_204		204	GS112
initialSfoVARI24G_0205	Bunches	205	initialSfoVARI24G_0205fastq.gz			GRSM_GS112_205	GS112_205		205	GS112
initialSfoVARI24G_0206	Bunches	206	initialSfoVARI24G_0206fastq.gz			GRSM_GS112_206	GS112_206		206	GS112
initialSfoVARI24G_0207	Bunches	207	initialSfoVARI24G_0207fastq.gz			GRSM_GS112_207	GS112_207		207	GS112
initialSfoVARI24G_0208	Bunches	208	initialSfoVARI24G_0208fastq.gz			GRSM_GS112_208	GS112_208		208	GS112
initialSfoVARI24G_0209	Bunches	209	initialSfoVARI24G_0209fastq.gz			GRSM_GS112_209	GS112_209		209	GS112
initialSfoVARI24G_0210	Bunches	210	initialSfoVARI24G_0210fastq.gz			GRSM_GS112_210	GS112_210		210	GS112
initialSfoVARI24G_0211	Bunches	211	initialSfoVARI24G_0211fastq.gz			GRSM_GS112_211	GS112_211		211	GS112
initialSfoVARI24G_0212	Bunches	212	initialSfoVARI24G_0212fastq.gz			GRSM_GS112_212	GS112_212		212	GS112
initialSfoVARI24G_0213	Bunches	213	initialSfoVARI24G_0213fastq.gz			GRSM_GS112_213	GS112_213		213	GS112
initialSfoVARI24G_0214	Bunches	214	initialSfoVARI24G_0214fastq.gz			GRSM_GS112_214	GS112_214		214	GS112
initialSfoVARI24G_0215	Bunches	215	initialSfoVARI24G_0215fastq.gz			GRSM_GS112_215	GS112_215		215	GS112
initialSfoVARI24G_0216	Bunches	216	initialSfoVARI24G_0216fastq.gz			GRSM_GS112_216	GS112_216		216	GS112
initialSfoVARI24G_0217	Bunches	217	initialSfoVARI24G_0217fastq.gz			GRSM_GS112_217	GS112_217		217	GS112
initialSfoVARI24G_0218	Bunches	218	initialSfoVARI24G_0218fastq.gz			GRSM_GS112_218	GS112_218		218	GS112
initialSfoVARI24G_0219	Bunches	219	initialSfoVARI24G_0219fastq.gz			GRSM_GS112_219	GS112_219		219	GS112
initialSfoVARI24G_0220	Bunches	220	initialSfoVARI24G_0220fastq.gz			GRSM_GS112_220	GS112_220		220	GS112
initialSfoVARI24G_0221	Bunches	221	initialSfoVARI24G_0221fastq.gz			GRSM_GS112_221	GS112_221		221	GS112
initialSfoVARI24G_0222	Bunches	222	initialSfoVARI24G_0222fastq.gz			GRSM_GS112_222	GS112_222		222	GS112
initialSfoVARI24G_0223	Bunches	223	initialSfoVARI24G_0223fastq.gz			GRSM_GS112_223	GS112_223		223	GS112
initialSfoVARI24G_0224	Bunches	224	initialSfoVARI24G_0224fastq.gz			GRSM_GS112_224	GS112_224		224	GS112
initialSfoVARI24G_0225	Bunches	225	initialSfoVARI24G_0225fastq.gz			GRSM_GS112_225	GS112_225		225	GS112
initialSfoVARI24G_0226	Bunches	226	initialSfoVARI24G_0226fastq.gz			GRSM_GS112_226	GS112_226		226	GS112
initialSfoVARI24G_0227	Bunches	227	initialSfoVARI24G_0227fastq.gz			GRSM_GS112_227	GS112_227		227	GS112
initialSfoVARI24G_0228	Bunches	228	initialSfoVARI24G_0228fastq.gz			GRSM_GS112_228	GS112_228		228	GS112
initialSfoVARI24G_0229	Bunches	229	initialSfoVARI24G_0229fastq.gz			GRSM_GS112_229	GS112_229		229	GS112
initialSfoVARI24G_0230	Bunches	230	initialSfoVARI24G_0230fastq.gz			GRSM_GS112_230	GS112_230		230	GS112
initialSfoVARI24G_0231	Bunches	231	initialSfoVARI24G_0231fastq.gz			GRSM_GS112_231	GS112_231		231	GS112
initialSfoVARI24G_0232	Bunches	232	initialSfoVARI24G_0232fastq.gz			GRSM_GS112_232	GS112_232		232	GS112
initialSfoVARI24G_0233	Bunches	233	initialSfoVARI24G_0233fastq.gz			GRSM_GS112_233	GS112_233		233	GS112
initialSfoVARI24G_0234	Bunches	234	initialSfoVARI24G_0234fastq.gz			GRSM_GS112_234	GS112_234		234	GS112
initialSfoVARI24G_0235	Bunches	235	initialSfoVARI24G_0235fastq.gz			GRSM_GS112_235	GS112_235		235	GS112
initialSfoVARI24G_0236	Bunches	236	initialSfoVARI24G_0236fastq.gz			GRSM_GS112_236	GS112_236		236	GS112
initialSfoVARI24G_0237	Bunches	237	initialSfoVARI24G_0237fastq.gz			GRSM_GS112_237	GS112_237		237	GS112
initialSfoVARI24G_0238	Bunches	238	initialSfoVARI24G_0238fastq.gz			GRSM_GS112_238	GS112_238		238	GS112
initialSfoVARI24G_0239	Bunches	239	initialSfoVARI24G_0239fastq.gz			GRSM_GS112_239	GS112_239		239	GS112
initialSfoVARI24G_0240	Bunches	240	initialSfoVARI24G_0240fastq.gz			GRSM_GS112_240	GS112_240		240	GS112
initialSfoVARI24G_0241	Bunches	241	initialSfoVARI24G_0241fastq.gz			GRSM_GS112_241	GS112_241		241	GS112
initialSfoVARI24G_0242	Bunches	242	initialSfoVARI24G_0242fastq.gz			GRSM_GS112_242	GS112_242		242	GS112
initialSfoVARI24G_0243	Deep Creek	243	initialSfoVARI24G_0243fastq.gz			GRSM_GS106_243	GS106_243		243	GS106
initialSfoVARI24G_0244	Deep Creek	244	initialSfoVARI24G_0244fastq.gz			GRSM_GS106_244	GS106_244		244	GS106
initialSfoVARI24G_0245	Deep Creek	245	initialSfoVARI24G_0245fastq.gz			GRSM_GS106_245	GS106_245		245	GS106
initialSfoVARI24G_0246	Deep Creek	246	initialSfoVARI24G_0246fastq.gz			GRSM_GS106_246	GS106_246		246	GS106
initialSfoVARI24G_0247	Deep Creek	247	initialSfoVARI24G_0247fastq.gz			GRSM_GS106_247	GS106_247		247	GS106
initialSfoVARI24G_0248	Deep Creek	248	initialSfoVARI24G_0248fastq.gz			GRSM_GS106_248	GS106_248		248	GS106
initialSfoVARI24G_0249	Deep Creek	249	initialSfoVARI24G_0249fastq.gz			GRSM_GS106_249	GS106_249		249	GS106
initialSfoVARI24G_0250	Deep Creek	250	initialSfoVARI24G_0250fastq.gz			GRSM_GS106_250	GS106_250		250	GS106
initialSfoVARI24G_0251	Deep Creek	251	initialSfoVARI24G_0251fastq.gz			GRSM_GS106_251	GS106_251		251	GS106
initialSfoVARI24G_0252	Deep Creek	252	initialSfoVARI24G_0252fastq.gz			GRSM_GS106_252	GS106_252		252	GS106
initialSfoVARI24G_0253	Deep Creek	253	initialSfoVARI24G_0253fastq.gz			GRSM_GS106_253	GS106_253		253	GS106
initialSfoVARI24G_0254	Deep Creek	254	initialSfoVARI24G_0254fastq.gz			GRSM_GS106_254	GS106_254		254	GS106
initialSfoVARI24G_0255	Deep Creek	255	initialSfoVARI24G_0255fastq.gz			GRSM_GS106_255	GS106_255		255	GS106
initialSfoVARI24G_0256	Deep Creek	256	initialSfoVARI24G_0256fastq.gz			GRSM_GS106_256	GS106_256		256	GS106
initialSfoVARI24G_0257	Deep Creek	257	initialSfoVARI24G_0257fastq.gz			GRSM_GS106_257	GS106_257		257	GS106
initialSfoVARI24G_0258	Deep Creek	258	initialSfoVARI24G_0258fastq.gz			GRSM_GS106_258	GS106_258		258	GS106
initialSfoVARI24G_0259	Deep Creek	259	initialSfoVARI24G_0259fastq.gz			GRSM_GS106_259	GS106_259		259	GS106
initialSfoVARI24G_0260	Deep Creek	260	initialSfoVARI24G_0260fastq.gz			GRSM_GS106_260	GS106_260		260	GS106
initialSfoVARI24G_0261	Deep Creek	261	initialSfoVARI24G_0261fastq.gz			GRSM_GS106_261	GS106_261		261	GS106
initialSfoVARI24G_0262	Deep Creek	262	initialSfoVARI24G_0262fastq.gz			GRSM_GS106_262	GS106_262		262	GS106
initialSfoVARI24G_0263	Deep Creek	263	initialSfoVARI24G_0263fastq.gz			GRSM_GS106_263	GS106_263		263	GS106
initialSfoVARI24G_0264	Deep Creek	264	initialSfoVARI24G_0264fastq.gz			GRSM_GS106_264	GS106_264		264	GS106
initialSfoVARI24G_0265	Deep Creek	265	initialSfoVARI24G_0265fastq.gz			GRSM_GS106_265	GS106_265		265	GS106
initialSfoVARI24G_0266	Deep Creek	266	initialSfoVARI24G_0266fastq.gz			GRSM_GS106_266	GS106_266		266	GS106
initialSfoVARI24G_0267	Deep Creek	267	initialSfoVARI24G_0267fastq.gz			GRSM_GS106_267	GS106_267		267	GS106
initialSfoVARI24G_0268	Deep Creek	268	initialSfoVARI24G_0268fastq.gz			GRSM_GS106_268	GS106_268		268	GS106
initialSfoVARI24G_0269	Deep Creek	269	initialSfoVARI24G_0269fastq.gz			GRSM_GS106_269	GS106_269		269	GS106
initialSfoVARI24G_0270	Deep Creek	270	initialSfoVARI24G_0270fastq.gz			GRSM_GS106_270	GS106_270		270	GS106
initialSfoVARI24G_0271	Deep Creek	271	initialSfoVARI24G_0271fastq.gz			GRSM_GS106_271	GS106_271		271	GS106
initialSfoVARI24G_0272	Deep Creek	272	initialSfoVARI24G_0272fastq.gz			GRSM_GS106_272	GS106_272		272	GS106
initialSfoVARI24G_0273	Deep Creek	273	initialSfoVARI24G_0273fastq.gz			GRSM_GS106_273	GS106_273		273	GS106
initialSfoVARI24G_0274	Deep Creek	274	initialSfoVARI24G_0274fastq.gz			GRSM_GS106_274	GS106_274		274	GS106
initialSfoVARI24G_0275	Deep Creek	275	initialSfoVARI24G_0275fastq.gz			GRSM_GS106_275	GS106_275		275	GS106
initialSfoVARI24G_0276	Deep Creek	276	initialSfoVARI24G_0276fastq.gz			GRSM_GS106_276	GS106_276		276	GS106
initialSfoVARI24G_0277	Deep Creek	277	initialSfoVARI24G_0277fastq.gz			GRSM_GS106_277	GS106_277		277	GS106
initialSfoVARI24G_0278	Deep Creek	278	initialSfoVARI24G_0278fastq.gz			GRSM_GS106_278	GS106_278		278	GS106
initialSfoVARI24G_0279	Deep Creek	279	initialSfoVARI24G_0279fastq.gz			GRSM_GS106_279	GS106_279		279	GS106
initialSfoVARI24G_0280	Deep Creek	280	initialSfoVARI24G_0280fastq.gz			GRSM_GS106_280	GS106_280		280	GS106
initialSfoVARI24G_0281	Deep Creek	281	initialSfoVARI24G_0281fastq.gz			GRSM_GS106_281	GS106_281		281	GS106
initialSfoVARI24G_0282	Deep Creek	282	initialSfoVARI24G_0282fastq.gz			GRSM_GS106_282	GS106_282		282	GS106
initialSfoVARI24G_0283	Deep Creek	283	initialSfoVARI24G_0283fastq.gz			GRSM_GS106_283	GS106_283		283	GS106
initialSfoVARI24G_0350	Sahlee Creek	350	initialSfoVARI24G_0350fastq.gz			GRSM_GS107_350	GS107_350		350	GS107
initialSfoVARI24G_0351	Sahlee Creek	351	initialSfoVARI24G_0351fastq.gz			GRSM_GS107_351	GS107_351		351	GS107
initialSfoVARI24G_0352	Sahlee Creek	352	initialSfoVARI24G_0352fastq.gz			GRSM_GS107_352	GS107_352		352	GS107
initialSfoVARI24G_0353	Sahlee Creek	353	initialSfoVARI24G_0353fastq.gz			GRSM_GS107_353	GS107_353		353	GS107
initialSfoVARI24G_0354	Sahlee Creek	354	initialSfoVARI24G_0354fastq.gz			GRSM_GS107_354	GS107_354		354	GS107
initialSfoVARI24G_0355	Sahlee Creek	355	initialSfoVARI24G_0355fastq.gz			GRSM_GS107_355	GS107_355		355	GS107
initialSfoVARI24G_0356	Sahlee Creek	356	initialSfoVARI24G_0356fastq.gz			GRSM_GS107_356	GS107_356		356	GS107
initialSfoVARI24G_0357	Sahlee Creek	357	initialSfoVARI24G_0357fastq.gz			GRSM_GS107_357	GS107_357		357	GS107
initialSfoVARI24G_0358	Sahlee Creek	358	initialSfoVARI24G_0358fastq.gz			GRSM_GS107_358	GS107_358		358	GS107
initialSfoVARI24G_0359	Sahlee Creek	359	initialSfoVARI24G_0359fastq.gz			GRSM_GS107_359	GS107_359		359	GS107
initialSfoVARI24G_0360	Sahlee Creek	360	initialSfoVARI24G_0360fastq.gz			GRSM_GS107_360	GS107_360		360	GS107
initialSfoVARI24G_0361	Sahlee Creek	361	initialSfoVARI24G_0361fastq.gz			GRSM_GS107_361	GS107_361		361	GS107
initialSfoVARI24G_0362	Sahlee Creek	362	initialSfoVARI24G_0362fastq.gz			GRSM_GS107_362	GS107_362		362	GS107
initialSfoVARI24G_0363	Sahlee Creek	363	initialSfoVARI24G_0363fastq.gz			GRSM_GS107_363	GS107_363		363	GS107
initialSfoVARI24G_0364	Sahlee Creek	364	initialSfoVARI24G_0364fastq.gz			GRSM_GS107_364	GS107_364		364	GS107
initialSfoVARI24G_0365	Sahlee Creek	365	initialSfoVARI24G_0365fastq.gz			GRSM_GS107_365	GS107_365		365	GS107
initialSfoVARI24G_0366	Sahlee Creek	366	initialSfoVARI24G_0366fastq.gz			GRSM_GS107_366	GS107_366		366	GS107
initialSfoVARI24G_0367	Sahlee Creek	367	initialSfoVARI24G_0367fastq.gz			GRSM_GS107_367	GS107_367		367	GS107
initialSfoVARI24G_0368	Sahlee Creek	368	initialSfoVARI24G_0368fastq.gz			GRSM_GS107_368	GS107_368		368	GS107
initialSfoVARI24G_0369	Sahlee Creek	369	initialSfoVARI24G_0369fastq.gz			GRSM_GS107_369	GS107_369		369	GS107
initialSfoVARI24G_0370	Sahlee Creek	370	initialSfoVARI24G_0370fastq.gz			GRSM_GS107_370	GS107_370		370	GS107
initialSfoVARI24G_0371	Sahlee Creek	371	initialSfoVARI24G_0371fastq.gz			GRSM_GS107_371	GS107_371		371	GS107
