# Supplementary material for: Barriers Broken: Genetic swamping in restored Brook Trout populations
Source: PLoS One. 2025 Dec 26;20(12):e0327926. doi: 10.1371/journal.pone.0327926 (PMC12742775; doi:10.1371/journal.pone.0327926)
Supplement: S1 Dataset — (ZIP) [file pone.0327926.s001.zip › S1 Dataset/LFAC_abundance.csv]

Stream	Species	Year	Date	Site	Area	YOYpop	ADTpop	TOTpop
LF Anthony Creek	BKT	2024	6/27/24	10	320.4	22	18	40
LF Anthony Creek	BKT	2023	6/29/23	9	549.0	17	9	28
LF Anthony Creek	BKT	2020	7/6/20	2	365.8	1	5	6
LF Anthony Creek	BKT	2019	7/9/19	2	369.6	0	6	6
