# Supplementary material for: Barriers Broken: Genetic swamping in restored Brook Trout populations
Source: PLoS One. 2025 Dec 26;20(12):e0327926. doi: 10.1371/journal.pone.0327926 (PMC12742775; doi:10.1371/journal.pone.0327926)
Supplement: S1 Dataset — (ZIP) [file pone.0327926.s001.zip › S1 Dataset/LFAC_abundance_Anal.r]

# Analysis of trout densities in Left Fork Anthony Creek
# Data from NPS are ML estimates of abundance per 100m survey site
LFAC <- read.csv("LFAC_abundance.csv")
names(LFAC)
# Area is square meters estimated from actual length and width measurements at the time of sampling
# YOYpop is estimated number of young-of-year in the site
# ADTpop is estimated number of 'adults' (older than YOY) in the site
# TOTpop is the sum of YOYpop and ADTpop

# 
# From Kanno et al. (2016), mean YOY density was 6.4/100m^2 and mean ADT density was 5.2/100m^2, giving mean TOT density of 11.6 fish per 100m^2
# So there does not seem to be anything unusual about Anthony Creek
# ... although naturally allopatric sites tended to have higher densities than restored sites. 
# Densities seem to equilibrate about 3 years after restoration
#
####### Estimate densities and extrapolate total population size of Brook Trout
LFAC$Density <-LFAC$TOTpop/LFAC$Area
# .12484395 0.05100182 0.01640241 0.01623377
# extrapolate population size

# simple approximation:
# Take average site area and multiply by 7.11 (LF is 711m long) to get total area.
LFarea1 <- 7.11*mean(LFAC$Area)
# multiply by density
LFarea1*LFAC$Density
# 356.12135 145.48433  46.78839  46.30734
mean(LFarea1*LFAC$Density)
# 148.6754

# 2019 and 2020 samples are both from site 2, so drop 1
LFarea2 <- 7.11*mean(LFAC$Area[-4]) # mean area 411.7333m^2
# 2927.424
LFarea2*LFAC$Density
# 365.47116 149.30396  48.01680  47.52312

mean(LFarea2*LFAC$Density)
# 152.5788

# Carrying capacity could be (using mean density from Kanno):
LFarea2*11.6/100
# 339.5812

# look and think
plot(LFAC$Year,LFarea2*LFAC$Density,xlim=c(2017,2024),xlab="Year",ylab="Estimated Population Size", ylim=c(0,400), main="Brook Trout in Left Fork Anthony Creek", cex=1.25, lwd=1.25)
abline(h=LFarea2*11.6/100,lty=2)
points(2017,135,pch=16, cex=1.25)

# Density could be increasing in Left Fork, 2024 estimate similar to expectation from average density of Kanno et al 
#

# How to achieve 1/3 representation
# Ay (Bunches ancestry in year y) = A0(1-m)^y
# solve for m
Ay <- 1/3
A0 <- 1
y <- 2:5
mig <- 1-Ay^(1/y) # TOTAL immigration rate
Nimm <- mig*365/(1-mig)
Nimm/2 # from each of two sources:
# 133.59927  80.71055  57.68351  44.84590

AY <- matrix(nrow=4, ncol=5)
AY[,1] <- A0*(1-mig)
for(i in 2:5){
	AY[,i] <- AY[,i-1]*(1-mig)
}
colnames(AY) <- paste("year",1:5)
data.frame(m=mig, NI=Nimm, AY)
          # m        NI    year.1    year.2    year.3    year.4     year.5
# 1 0.4226497 267.19854 0.5773503 0.3333333 0.1924501 0.1111111 0.06415003
# 2 0.3066387 161.42109 0.6933613 0.4807499 0.3333333 0.2311204 0.16024995
# 3 0.2401643 115.36701 0.7598357 0.5773503 0.4386913 0.3333333 0.25327856
# 4 0.1972584  89.69179 0.8027416 0.6443940 0.5172819 0.4152436 0.33333333


### if goal is 50%
Ay <- 1/2
A0 <- 1
y <- 2:5
mig <- 1-Ay^(1/y) # TOTAL immigration rate
Nimm <- mig*365/(1-mig)
Nimm/2 # from each of two sources:
# [1] 75.59398 47.43559 34.53030 27.13745

AY <- matrix(nrow=4, ncol=5)
AY[,1] <- A0*(1-mig)
for(i in 2:5){
	AY[,i] <- AY[,i-1]*(1-mig)
}
colnames(AY) <- paste("year",1:5)
data.frame(m=mig, NI=Nimm, AY)
          # m        NI    year.1    year.2    year.3    year.4    year.5
# 1 0.2928932 151.18795 0.7071068 0.5000000 0.3535534 0.2500000 0.1767767
# 2 0.2062995  94.87118 0.7937005 0.6299605 0.5000000 0.3968503 0.3149803
# 3 0.1591036  69.06060 0.8408964 0.7071068 0.5946036 0.5000000 0.4204482
# 4 0.1294494  54.27490 0.8705506 0.7578583 0.6597540 0.5743492 0.5000000
