# Supplementary material for: Barriers Broken: Genetic swamping in restored Brook Trout populations
Source: PLoS One. 2025 Dec 26;20(12):e0327926. doi: 10.1371/journal.pone.0327926 (PMC12742775; doi:10.1371/journal.pone.0327926)
Supplement: S2 File — Files and scripts for reproducing ancestry and HIEST analysis. To use the HIest function, you will first need to install the HIest_2.1.tar.gz package and then load it into your R library. (ZIP) [file pone.0327926.s002.zip]

Archive with 2 entries (2 files):
- S2 Ancestry Analysis/HIest_2.1.tar.gz
- S2 Ancestry Analysis/HiestCode.txt
