# Supplementary material for: Barriers Broken: Genetic swamping in restored Brook Trout populations
Source: PLoS One. 2025 Dec 26;20(12):e0327926. doi: 10.1371/journal.pone.0327926 (PMC12742775; doi:10.1371/journal.pone.0327926)
Supplement: S2 File — Files and scripts for reproducing ancestry and HIEST analysis. To use the HIest function, you will first need to install the HIest_2.1.tar.gz package and then load it into your R library. (ZIP) [file pone.0327926.s002.zip › S2 Ancestry Analysis/HiestCode.txt]

## Ancestry Analysis using HIest
#source pacage & bring in data 

source("HIest_2.1.tar.gz",repos=NULL, type="source")
library(HIest)
all.gx <- read.csv("AC9.csv") 

#we are going to convert to "structure" format, so we need two lines per individual instead of two columns per locus:

IDs <- rep(all.gx$Ind,each=2) # each ID twice

Allele1 <- all.gx[,seq(from=3, to=ncol(all.gx), by=2)]
Allele2 <- all.gx[,seq(from=4, to=ncol(all.gx), by=2)]

names(Allele2) <- names(Allele1)
GenosAC <- rbind(Allele1[1,],Allele2[1,])
for(i in 2:nrow(Allele1)){
  GenosAC <- rbind(GenosAC,Allele1[i,],Allele2[i,])
}
class(GenosAC)
# select ONE SNP per locus
snp.names <- strsplit(names(GenosAC),"_")
loci.fac <- character()
for(i in 1:length(snp.names)){
  loci.fac[i] <- paste0(snp.names[[i]][-length(snp.names[[i]])],collapse="_")
}
locus.names <- unique(loci.fac)
# index of first snps
SNP1 <- match(locus.names,loci.fac)
AC6.1 <- GenosAC[,SNP1]

#sanity check:
AC6.1_sub <- AC6.1[seq(1, nrow(AC6.1), by=2), ] #subset AC6.1 dataframe to get only 1 row per indiv

pca3 <- dudi.pca(df = AC6.1_sub, center = TRUE, scale = FALSE, scannf = FALSE, nf = 12)
pca3$li
# Inspect the PCA result
str(pca3)
str(pop(AC6.final.gen)) 
pop_factor <- factor(pop(AC6.final.gen))
windows()
s.class(pca3$li, fac=pop(AC6.final.gen),col=transp(funky(6)), cpoint=2, sub="PCA - axes 1 and 2")


## so now we are down to 116 variable loci in this group, but the relationship between pops in the PCAs have been the same at every step... so lets keep going

##################################################


#5. now separate 4 objects: AC=AClo+ACup+ACbu, BU, DK, SA; And we want AClo, ACup, ACBu: AC; 
#AC6.1 is a dataframe so seppop is invalid here
G.BU <- AC6.1[which(Pop=="BU"),]
G.DK <- AC6.1[which(Pop=="DK"),]
G.SA <- AC6.1[which(Pop=="SA"),]
G.AC3 <- AC6.1[which(Pop=="ACBu"| Pop=="ACUp"| Pop=="ACLo"),]
dim(G.AC3)
popmap.AC <- Pop[which(Pop == "ACBu" | Pop == "ACUp" | Pop == "ACLo")]

##but reorder them so that the ancestry plot will be in the correct order

popmap.AC <- factor(popmap.AC, levels = c("ACBu", "ACUp", "ACLo"))
popmap.AC <- sort(popmap.AC)

length(popmap.AC) == nrow(G.AC3)


ACup.1<-AC6.1[which(Pop=="ACUp"),]
dim(ACup.1)
#6. . Bayesian posterior.. to get allele frequencies
#number of indivs in each pop
NBU <- dim(G.BU)[1]
NDK <- dim(G.DK)[1]
NSA <- dim(G.SA)[1]
NAC3<- dim(G.AC3)[1]

#allele frequencies per population
BU <- colMeans(G.BU)
DK <- colMeans(G.DK)
SA <- colMeans(G.SA)
AC3<- colMeans(G.AC3)

#reality check:
windows()
par(mfrow=c(2,2))
plot(BU,DK); abline(0,1,lty=3)
plot(BU,SA); abline(0,1,lty=3)
plot(DK,SA); abline(0,1,lty=3)
plot(BU,AC3); abline(0,1,lty=3)

# using different N makes smaller samples move toward the middle way more than large samples. SO, use Ncc for all
BUp <- (1+BU*NBU)/(2+NBU)
DKp <- (1+DK*NDK)/(2+NBU)
SAp <- (1+SA*NSA)/(2+NBU)
AC3p<- (1+ AC3*NAC3)/(2+NAC3)

#reality check:
windows()
par(mfrow=c(2,2))
plot(BUp,DKp); abline(0,1,lty=3)
plot(BUp,SAp); abline(0,1,lty=3)
plot(SAp,DKp); abline(0,1,lty=3)
plot(BUp,AC3p); abline(0,1,lty=3)


#7 . Ancestry Analysis
#a. make the parental frequency (pf) object for Hiest
#b. Three way analysis


Locus<-names(BUp)
#BUq route:
BUq<-1-BUp
DKq<-1-DKp
SAq<-1-SAp

Pf.p<-data.frame(Locus=names(BUq),Allele=rep(1,length(BUq)),P1=BUp, P2=DKp, P3=SAp)
Pf.q<-data.frame(Locus=names(BUq),Allele=rep(0,length(BUq)),P1=BUq, P2=DKq, P3=SAq)

Pf.AC <- rbind(Pf.q,Pf.p)
O<-order(Pf.AC$Locus)
Pf.AC<-Pf.AC[O,]

#reality check 2
windows()
par(mfrow=c(2,2))
plot(Pf.AC$P1,Pf.AC$P2); abline(0,1,lty=3)
plot(Pf.AC$P1,Pf.AC$P3); abline(0,1,lty=3)
plot(Pf.AC$P3,Pf.AC$P2); abline(0,1,lty=3)
plot(Pf.AC$P1,AC3); abline(0,1,lty=3)# this line isn't right


o<-order(names(G.AC3))
G.AC3<-G.AC3[,o]
AC3p2<-colMeans(G.AC3)

#threeway test
AC3w.test<- threeway(G.AC3,Pf.AC) 
