# Supplementary material for: Barriers Broken: Genetic swamping in restored Brook Trout populations
Source: PLoS One. 2025 Dec 26;20(12):e0327926. doi: 10.1371/journal.pone.0327926 (PMC12742775; doi:10.1371/journal.pone.0327926)
Supplement: S3 File — Files and scripts for reproducing forecast simulations of future populations. (ZIP) [file pone.0327926.s003.zip]

Archive with 2 entries (2 files):
- S3 Forecast Simulations/BT_LifeHistory_pureAncestry.txt
- S3 Forecast Simulations/Immigrant_simulations_forecast.txt
