# Supplementary material for: Barriers Broken: Genetic swamping in restored Brook Trout populations
Source: PLoS One. 2025 Dec 26;20(12):e0327926. doi: 10.1371/journal.pone.0327926 (PMC12742775; doi:10.1371/journal.pone.0327926)
Supplement: S3 File — Files and scripts for reproducing forecast simulations of future populations. (ZIP) [file pone.0327926.s003.zip › S3 Forecast Simulations/BT_LifeHistory_pureAncestry.txt]

lifeHistoryA <- function(Age0, Age1, Age2, Age3, Surv=c(.323,.383,.371,.371), Recr=c(0.2, 5.4, 18.8), Ymax=500, Amax=100, years=1){
	#	<-----------------------------------------Recr[3]
	#	<------------------Recr[2]
	#	<-----Recr[1]
	# Age0 --> Age1 --> Age2(small adult) --> Age3(large adults)<--
	#		Surv[1]	Surv[2]						Surv[3]			   		Surv[4]|
	#
	# age groups are represented as lists of diploid genotypes
	
	######## FIRST randomize the input genotypes for each age
	### AgeX is a vector of ancestries (one proportion per fish)
	Age0 <- Age0[sample(length(Age0))]
	Age1 <- Age1[sample(length(Age1))]
	Age2 <- Age2[sample(length(Age2))]
	Age3 <- Age3[sample(length(Age3))]
	
	for(i in 1:years){
		# Reproduction
		# calculate size of incoming class
		nOffspring <- min(Ymax,Recr[1]*length(Age1) + Recr[2]*length(Age2) + Recr[3]*length(Age3))
		# distribution of contribution from each age class
		dOffspring <- as.vector(rmultinom(n=1,size=nOffspring, prob=c(Recr[1]*length(Age1),Recr[2]*length(Age2),Recr[3]*length(Age3))))
		# 2n gametes
		nGametes <- 2*dOffspring
		parents <- c(sample(Age1,nGametes[1], replace=TRUE), sample(Age2, nGametes[2], replace=TRUE), sample(Age3, nGametes[3], replace=TRUE))
		pairents <- matrix(sample(parents),ncol=2)
		
		Recruits <- rowMeans(pairents) # ancestry of each little baby fishy
				
		## Survival
		nSurv <- c(rbinom(1,length(Age0),Surv[1]), rbinom(1,length(Age1),Surv[2]), rbinom(1,length(Age2),Surv[3]), rbinom(1,length(Age3),Surv[4]))
		Age3 <- c(Age2[1:nSurv[3]], Age3[1:nSurv[4]])
		if(length(Age3)>Amax){
			Age3 <- Age3[sample(1:length(Age3),size=Amax)]
		}
		Age2 <- Age1[1:nSurv[2]]
		Age1 <- Age0[1:nSurv[1]]
		Age0 <- Recruits
	}
	list(Age0=Age0, Age1=Age1, Age2=Age2, Age3=Age3)
}
