# Supplementary material for: Barriers Broken: Genetic swamping in restored Brook Trout populations
Source: PLoS One. 2025 Dec 26;20(12):e0327926. doi: 10.1371/journal.pone.0327926 (PMC12742775; doi:10.1371/journal.pone.0327926)
Supplement: S3 File — Files and scripts for reproducing forecast simulations of future populations. (ZIP) [file pone.0327926.s003.zip › S3 Forecast Simulations/Immigrant_simulations_forecast.txt]

#### simple ancestry simulations with immmigration
source("BT_LifeHistory_pureAncestry.R")

# number if immigrants per year # think about this more
mz <- (8:24)/100
reps <- 1000

# Ymax and ageStr (of immigrants) likely have massive effects on the outcome
Ymax <- 200  
ageStr <- c(0.66, .21, .08, .05) # based on running the model with Ymax=200 and observing the stable age distribution more or less

bustr<-round(135*ageStr)
## dummy data: 135 BU
bu0 <- rep(1,bustr[1])
bu1 <- rep(1,bustr[2])
bu2 <- rep(1,bustr[3])
bu3 <- rep(1,bustr[4])

# 135 DK
dkstr<-round(135*ageStr)
dk0 <- rep(0,dkstr[1])
dk1 <- rep(0,dkstr[2])
dk2 <- rep(0,dkstr[3])
dk3 <- rep(0,dkstr[4])

# 102 SA
sastr<-round(102*ageStr)
sa0 <- rep(0,sastr[1])
sa1 <- rep(0,sastr[2])
sa2 <- rep(0,sastr[3])
sa3 <- rep(0,sastr[4])

outPuts <- matrix(nrow=reps,ncol=length(mz))

for(k in 1:length(mz)){
immRate <- mz[k]

for(j in 1:reps){
# first year
LHrun <- lifeHistoryA(bu0,bu1,bu2,bu3,Ymax=Ymax)
# second year
ac0 <- c(LHrun$Age0,dk0,sa0)
ac1 <- c(LHrun$Age1,dk1,sa1)
ac2 <- c(LHrun$Age2,dk2,sa2)
ac3 <- c(LHrun$Age3,dk3,sa3)

LHrun <- lifeHistoryA(ac0,ac1,ac2,ac3,Ymax=Ymax)

# years 3 though 5

for(i in 1:3){
	N <- sum(unlist(lapply(LHrun,length)))
	nImm <- round(N*immRate/(1-immRate))
	# distribute among age classes
	nIms <- rmultinom(1,nImm, prob=ageStr)
	ac0 <- c(LHrun$Age0, rep(1,nIms[1]))
	ac1 <- c(LHrun$Age1, rep(1,nIms[2]))
	ac2 <- c(LHrun$Age2, rep(1,nIms[3]))
	ac3 <- c(LHrun$Age3, rep(1,nIms[4]))
	LHrun <- lifeHistoryA(ac0,ac1,ac2,ac3,Ymax=Ymax)
}

(outPuts[j,k] <- mean(unlist(LHrun)))
}
}
windows()
boxplot(outPuts, ylab="ancestry", xlab="immmigration rate", names=mz, outline=FALSE)
abline(h=0.64, col="red", lty=3)
eq2 <- 1-(1-0.42)*(1-mz)^3
lines(eq2, col="red")

# forecast into future years

p22<-.63
m<- 0.18

forecast.fn<-function(p0, pB=1, m,years=5){
  year<-0
  Anc<-p0
  for (i in 2:(years+1)){
    year[i]<-(i-1)
    Anc[i]<-Anc[i-1]*(1-m)+m*pB
  }
  data.frame(year,Anc)
}

ms<-c(.13, .14, .15,.16,.17,.18,.19)
anc.forecast<-forecast.fn(p0=0.63, m=ms[1])
for(i in 2:length(ms)){
  anc.forecast<-cbind(anc.forecast,forecast.fn(p0=0.63, m=ms[i])$Anc)
}
names(anc.forecast)<-c("Year", "0.13", "0.14", "0.15","0.16", "0.17", "0.18", "0.19")

anc.forecast$Year<-2022:2027
