# Supplementary material for: Barriers Broken: Genetic swamping in restored Brook Trout populations
Source: PLoS One. 2025 Dec 26;20(12):e0327926. doi: 10.1371/journal.pone.0327926 (PMC12742775; doi:10.1371/journal.pone.0327926)
Supplement: S1 Table — (XLSX) [file pone.0327926.s004.xlsx]

## Sheet: Sheet1
	Observed Heterzygosity (HO)	Expected Heterozygosity (HS)		Pooled diversity (HT)
Source Population
Bunches Creek	0.05	0.05		0.08
Deep CreeK	0.09	0.09
Sahlee Creek	0.07	0.07
Restored Population
Lower Mainstem Anthony Creek	0.08	0.08
Upper Mainstem Anthony Creek	0.08	0.07
Left Fork Anthony Creek	0.05	0.05
